# Supplementary material for: Validation of Takotsubo Syndrome Scoring System
Source: Diagnostics (Basel). 2025 May 23;15(11):1314. doi: 10.3390/diagnostics15111314 (PMC12155197; doi:10.3390/diagnostics15111314)
Supplement: Supplementary file 1 [file diagnostics-15-01314-s001.zip]

Archive with 1 entries (1 files):
- diagnostics-3602854-supplementary.pdf
